# Supplementary material for: EBF1 binds to EBNA2 and promotes the assembly of EBNA2 chromatin complexes in B cells
Source: PLoS Pathog. 2017 Oct 2;13(10):e1006664. doi: 10.1371/journal.ppat.1006664 (PMC5638620; doi:10.1371/journal.ppat.1006664)
Supplement: S2 Table — (XLSX) [file ppat.1006664.s011.xlsx]

## Sheet: Gene_Information_extended
	Unique ID	Gene Name	Min	Mean	Max	STD	CV	NNR	Cluster
1	16900144	IGKV6-21	-1.13588	0.509932	2.28737	1.16413	228.291	0.73	5
2	16907904		-0.884054	0.553965	2.34324	1.19847	216.344	0.75	7
3	16947715	SERPINI1	-0.84957	0.530175	2.19473	1.24354	234.553	0.6	7
4	16971019	GAB1	-1.0356	0.553921	2.05508	1.14377	206.487	0.81	7
5	17117874	LOC100507307	-1.06147	0.591663	2.07883	1.17353	198.344	0.57	7
6	16942866	CADM2	-1.89768	0.407777	1.91124	1.3206	323.853	0.61	5
7	16907912	IKZF2	-1.25984	0.518646	1.88297	1.23514	238.148	0.57	7
8	16969267	BANK1	-0.865851	0.659815	1.99737	1.06025	160.688	0.71	5
9	17090320		-2.21681	0.120729	1.98572	1.35652	1123.6	0.7	10
10	16981631	GLRA3	-1.65543	0.475791	1.99604	1.2879	270.687	1	7
11	16779667	PCDH9	-0.988686	0.516155	1.87962	1.2623	244.557	0.43	7
12	16792798	SAV1	-1.16673	0.53122	1.75234	1.22638	230.861	0.41	7
13	16903931	CYTIP	-1.95126	0.368347	2.09139	1.34256	364.481	0.81	5
14	16991210	GM2A	-2.42355	0.0762209	1.84042	1.42301	1866.96	0.63	10
15	16809263	DMXL2	-2.15224	0.076886	1.8735	1.43035	1860.35	0.39	5
16	16741130	ACY3	-1.66946	0.317894	1.70152	1.33324	419.398	0.88	12
17	17012598	ENPP3	-2.37078	0.0807371	1.65838	1.39031	1722.02	0.34	5
18	17094814	TMEM2	-1.28847	0.444793	1.74256	1.19222	268.038	0.53	7
19	16697647		-0.913547	0.595426	1.95689	1.13758	191.054	0.39	7
20	17050350	LRRN3	-0.668006	0.572188	1.94843	1.19529	208.899	0.45	7
21	16748361		-0.475236	0.779758	1.80542	0.893963	114.646	0.47	7
22	16675301	RGS1	-1.06836	0.466505	1.96049	1.26367	270.881	0.4	7
23	16987253	LOC100129716	-1.08028	0.541142	1.94071	1.13906	210.493	0.38	7
24	16675578	PTPRC	-1.55684	0.321508	1.88868	1.38889	431.992	0.5	7
25	16949537	TP63	-0.853984	0.486495	1.749	1.14211	234.764	0.4	7
26	16788023	BDKRB2	-2.59022	0.0615129	1.66262	1.41272	2296.62	0.57	10
27	16761350	KLRC3	-1.37222	0.310495	1.86489	1.38721	446.776	0.47	7
28	16815246	ZG16B	-3.05338	0.137927	1.44264	1.40596	1019.35	0.6	5
29	16748358		-0.446611	0.682994	2.01651	1.06869	156.471	0.44	7
30	16670188		-1.60371	0.319151	1.50207	1.20739	378.313	0.8	10
31	16914956		-1.16165	0.411387	2.34109	1.29095	313.805	0.48	7
32	16956983	CBLB	-2.00745	0.234338	1.487	1.31623	561.681	0.59	5
33	17043965		-2.33552	-0.2047	1.56157	1.42434	695.816	0.59	10
34	16706068		-1.09527	0.530408	1.71404	1.07807	203.253	0.31	7
35	16797389	IGHG3 // IGHM	-1.3906	0.500686	1.75143	1.12436	224.565	0.99	12
36	16701110	MAP1LC3C	-2.36637	-0.423421	1.53837	1.28825	304.248	0.78	10
37	16684144	PTAFR	-2.58152	0.270034	1.79011	1.39286	515.808	0.94	12
38	17013657	ULBP1	-2.05539	0.154005	1.78159	1.2962	841.661	0.69	10
39	16714618	ANK3	-1.01685	0.421619	2.19784	1.26522	300.087	0.57	7
40	16900022	KRCC1	-0.30673	0.70084	1.8738	0.844039	120.432	0.52	7
41	16906175	FRZB	-0.827873	0.455769	2.68362	1.28759	282.508	0.7	7
42	16661856	LOC284551	-0.628712	0.668528	2.60753	1.09004	163.051	0.67	7
43	16658622	CA6	-1.37769	0.346164	1.90029	1.16715	337.167	0.8	12
44	16670185		-1.82699	0.287217	1.44661	1.24238	432.556	0.78	10
45	16906000	SESTD1	-2.82546	-0.104876	1.33809	1.42787	1361.48	0.3	5
46	16895952		-1.21842	0.673746	1.87176	1.02575	152.245	0.52	7
47	16888405	DUSP19	-1.49712	0.129874	1.33828	1.0259	789.923	0.32	5
48	16971995	RAPGEF2	-0.852072	0.54011	1.47369	0.90744	168.01	0.41	7
49	16962622		-1.22405	0.539151	2.31379	1.18624	220.02	0.42	7
50	16884441	ZC3H6	-0.430179	0.651694	2.25825	0.991397	152.126	0.58	7
51	16704960		-0.956491	0.630478	2.25491	1.11568	176.957	0.38	7
52	16761201	CD69	-0.909368	0.505265	2.25009	1.25771	248.922	0.44	7
53	16834545	IFI35	-0.937559	0.606299	2.28516	1.13944	187.933	0.39	7
54	16988632		-0.96154	0.470468	2.74114	1.28057	272.19	0.69	7
55	17105082	GPR174	-1.85772	0.214032	1.9153	1.42033	663.607	0.58	7
56	16705199	ARID5B	-0.987366	0.60923	2.09522	1.13773	186.749	0.86	7
57	16836528	YPEL2	-0.895726	0.679415	1.63847	0.822308	121.032	0.64	7
58	17086287		-1.55718	0.334304	2.28781	1.3234	395.867	0.78	7
59	16951409	SATB1	-1.53813	0.505275	1.84582	1.19826	237.149	0.54	7
60	17119106		-2.36667	0.113808	1.50901	1.23041	1081.14	0.5	5
61	16884335	BCL2L11	-0.327605	0.706659	2.25248	1.02205	144.631	0.54	7
62	16993701		-1.7977	0.332424	2.00432	1.31587	395.84	0.5	7
63	17021437	CGA	-1.49038	0.00642195	1.491	0.929284	14470.4	0.47	5
64	16950146	LMLN	-1.43169	0.402702	1.74229	1.13454	281.731	0.61	7
65	16903537	NMI	-0.891115	0.64807	2.16871	1.04213	160.805	0.64	7
66	16863593	GPR77	-1.70963	0.441033	1.37086	1.04484	236.907	0.72	12
67	16943540		-1.89071	-0.0546816	1.69293	1.10215	2015.59	0.32	5
68	16815735	ABAT	-0.912462	0.548595	1.77922	1.01797	185.56	0.36	7
69	16830398	KCTD11	-1.14981	0.491022	2.10019	1.12801	229.728	0.44	7
70	16806870	SLC12A6	-1.07607	0.57704	1.81839	1.05256	182.406	0.49	7
71	16920475	BCAS1	-2.1028	-0.0568887	1.14041	1.25752	2210.49	0.48	5
72	16797599	IGHV3-72	-0.159978	0.774161	2.14718	0.914553	118.135	0.7	7
73	16652409		-1.30819	0.556518	2.12359	1.11001	199.457	0.83	7
74	16930173	APOBEC3D	-2.45658	-0.116412	1.37155	1.38134	1186.59	0.3	5
75	16799739	CHAC1	-2.12151	0.0256667	1.32578	1.15227	4489.36	0.57	10
76	16694980	FCRL1	-1.7817	-0.0379337	1.5472	1.23109	3245.37	0.97	7
77	16996298	IL6ST	-2.81009	-0.234639	1.1214	1.42181	605.957	0.34	5
78	16834900	ACBD4	-1.56254	0.320526	2.2606	1.29184	403.037	0.6	7
79	17075922	KIF13B	-1.12716	0.504456	2.29855	1.25346	248.477	0.32	7
80	16829786	SPNS3	-2.21366	0.0425273	1.62082	1.38119	3247.77	0.61	10
81	17051441	FAM40B	-2.23646	-0.220861	1.10478	1.20278	544.583	0.28	5
82	16661852	LOC149086	-0.575797	0.637117	2.52468	1.08833	170.821	0.64	7
83	16777616		-1.05534	0.409386	1.78827	0.983559	240.252	0.38	7
84	16873007	ETHE1	-1.70453	0.267658	2.04889	1.30484	487.505	0.49	7
85	16836277	PCTP	-1.81775	0.316721	1.87261	1.34207	423.739	0.56	7
86	17124988		-1.66715	0.104296	1.44473	1.19635	1147.08	0.73	7
87	16684080	IFI6	-1.46132	0.306831	2.85758	1.30297	424.653	0.61	7
88	16818083	ORAI3	-0.570964	0.684213	2.11113	0.982739	143.631	0.52	7
89	16672838	FCER1G	-1.27612	0.463419	1.79348	1.03468	223.27	0.6	7
90	17123154		-1.8331	0.0309748	1.38535	1.21219	3913.46	0.94	7
91	17045542	STK17A	-1.14641	0.550846	1.84889	0.935556	169.84	0.44	7
92	17101896	CDKL5	-1.88813	0.323423	1.62454	1.20944	373.948	0.69	7
93	16859253	TPM4	-1.82119	0.0562493	1.40662	1.21128	2153.42	0.86	7
94	17123152		-1.8322	0.0362649	1.38544	1.20264	3316.26	0.88	7
95	16697660	MIR181B1	-0.707648	0.604972	2.58168	1.12924	186.66	0.6	7
96	16660810	RCAN3	-0.897234	0.408794	1.02554	0.741858	181.475	0.79	5
97	16732520	TBCEL	-0.92245	0.601109	2.19248	1.07651	179.087	0.49	7
98	16771624		-2.55433	0.00206845	1.34081	1.45063	70131.2	0.47	10
99	16697654	LOC100131234	-0.845658	0.498274	2.3437	1.23338	247.531	0.52	7
100	16809574		-2.43838	-0.371065	0.93281	1.36899	368.936	0.57	10
101	16900148	IGKV2-24	-0.969005	0.477716	2.50537	1.28205	268.371	0.48	7
102	16880982	ARHGAP25	-1.00046	0.524669	2.3499	1.24106	236.541	0.5	7
103	16848318	ABCA5	-2.28435	0.166905	1.0478	1.2167	728.976	0.36	5
104	16789960	TEP1	-1.41389	0.424231	2.07705	1.23419	290.923	0.35	7
105	16932084		-0.3065	0.683236	2.31276	1.00766	147.483	0.67	7
106	16709198		-1.21507	0.499282	2.39366	1.22287	244.925	0.54	7
107	17066921	ADAM28	-1.30371	0.450634	2.31054	1.26222	280.099	0.37	7
108	16691090	PTPN22	-2.91419	-0.263093	0.954499	1.41856	539.183	0.49	10
109	17125032		-2.12221	-0.0617939	1.29433	1.27845	2068.89	0.4	10
110	17092045	RFX3	-1.8994	0.201578	2.08151	1.41583	702.375	0.62	7
111	16936044	WNT7B	-2.73497	-0.128228	1.72228	1.40293	1094.09	0.94	10
112	16732807	VWA5A	-1.83147	0.176934	1.59525	1.19497	675.38	0.56	7
113	16761326	KLRK1 // KLRC4	-1.05251	0.392153	2.41159	1.34457	342.869	0.6	7
114	16895179	TP53I3	-1.07562	0.507781	2.40004	1.20126	236.571	0.45	7
115	16797583	IGHA1 // IGHG1 // IGHV3-64	-1.34014	0.670319	1.57285	1.02024	152.202	0.54	12
116	16905516	TTC30B	-0.325726	0.707532	2.35531	0.955861	135.098	0.63	7
117	16730522	BIRC3	-2.59398	-0.215079	0.940031	1.43608	667.7	0.39	10
118	17120106		-2.54155	-0.0369266	1.41126	1.3416	3633.14	0.56	10
119	16667662	CDC14A	-2.12284	0.271076	1.78535	1.30032	479.688	0.74	7
120	17125022		-1.07043	0.564543	2.3138	1.10701	196.09	0.5	7
121	17059771	SAMD9	-0.859101	0.603764	2.37857	1.08287	179.352	0.47	7
122	17055354	ETV1	-2.38411	-0.412888	0.90676	1.2292	297.707	0.64	5
123	16779059	CAB39L	-1.03086	0.371469	0.976058	0.790991	212.936	0.81	5
124	16752343	SUOX	-0.599849	0.71289	1.75609	0.749825	105.181	0.66	7
125	16654231		-1.41459	0.21877	1.77515	1.07683	492.219	0.68	7
126	16713603	OR13A1	-2.66561	-0.122174	1.09848	1.28223	1049.52	0.56	10
127	16905590	FKBP7	-2.69023	-0.116998	1.00694	1.42788	1220.42	0.41	10
128	17086314	C9orf103	-0.430661	0.604163	1.9883	0.912057	150.962	0.54	7
129	16966214	RHOH	-0.79989	0.625047	2.21263	1.01733	162.76	0.5	7
130	16857905	2017-03-02	-2.1378	0.200494	1.96962	1.39399	695.277	0.69	7
131	17062985	PODXL	-1.42058	0.250061	0.991402	0.894515	357.719	0.77	12
132	16922036		-1.977	0.161701	1.63252	1.24166	767.875	0.88	5
133	16686201	SLC6A9	-2.30217	0.178258	1.729	1.32193	741.585	0.86	10
134	16767851	E2F7	-0.803961	0.5958	2.29109	1.11873	187.769	0.94	7
135	16738137	AGBL2	-1.71112	0.410093	2.23164	1.22823	299.501	0.51	7
136	16750792	DNAJC22	-2.45721	-0.203395	0.959372	1.26612	622.491	0.39	10
137	16764704		-0.293087	0.702694	1.8152	0.699603	99.5602	0.79	7
138	16822831	HAGH	-1.01079	0.396782	2.27674	1.33305	335.965	0.62	7
139	17122658		-1.69841	0.179934	2.02897	1.33476	741.809	0.63	7
140	16818440		-0.864616	0.622763	2.22352	1.09578	175.955	0.96	7
141	16654223		-1.46095	0.197898	2.28378	1.31205	662.992	0.66	7
142	16829894	PLD2	-1.9752	0.154798	1.6255	1.2591	813.385	0.91	5
143	16652419		-2.84947	-0.0858912	1.19107	1.31572	1531.84	0.99	10
144	16798252		-1.34423	0.405246	2.43143	1.08853	268.61	0.87	7
145	17075112	PSD3	-0.73646	0.720379	2.21135	0.980123	136.057	0.68	7
146	16936761	CHL1	-0.743209	0.519727	2.86657	1.25588	241.643	0.83	7
147	16758052	P2RX7	-2.31964	-0.0850694	1.78074	1.40553	1652.21	0.58	10
148	17010986		-0.76641	0.583543	2.46025	1.15737	198.334	0.98	2
149	17078914		-2.49522	0.367058	2.15167	1.24652	339.596	0.75	7
150	17025294	LOC100129518	-1.53186	0.278131	1.73245	1.1386	409.377	0.55	7
151	17056649	HERPUD2	-0.997515	0.518298	2.29511	1.10917	214.003	0.45	7
152	16779024	RCBTB2	-0.943475	0.528489	2.50582	1.14165	216.022	0.51	7
153	17009583	EFHC1	-0.529686	0.612698	2.77875	1.13959	185.996	0.7	7
154	17011019		-1.50645	0.311901	2.31854	1.2204	391.278	0.51	7
155	16780592	GPR183	-0.708868	0.477308	2.44048	1.29514	271.342	0.97	7
156	16917004	GPCPD1	-0.668536	0.630858	2.43722	1.1276	178.74	0.9	2
157	16905216	GPR155	-2.73151	-0.175177	1.09193	1.39777	797.919	0.43	5
158	16670079	PDIA3P	-0.468437	0.579248	2.34878	1.02246	176.515	0.84	7
159	16779766	KLF12	-1.26344	0.296486	2.36332	1.27795	431.033	0.61	7
160	17121702		-0.396625	0.700375	2.31245	0.925307	132.116	0.83	7
161	16991654		-0.994436	0.454116	2.59108	1.29558	285.297	0.88	7
162	17121688		-1.85941	0.37794	2.27965	1.34133	354.904	0.69	7
163	17120846		-1.24292	0.632917	1.76432	0.96916	153.126	0.97	7
164	16686438	TESK2	-0.155586	0.698973	1.96333	0.767999	109.875	0.79	7
165	16654225		-2.69075	0.108711	1.63062	1.26211	1160.98	0.9	7
166	17121700		-0.460228	0.634268	2.37553	0.998929	157.493	0.95	7
167	17052823	ZYX	-2.01439	0.0326265	1.4776	1.07051	3281.11	0.82	7
168	17025152	SERAC1	-2.78419	-0.36869	0.812532	1.32261	358.733	0.38	5
169	16812406	STARD5	-1.98051	0.396609	2.41855	1.30064	327.941	0.7	7
170	16752217	GDF11	-0.969993	0.504548	2.28636	1.10351	218.713	0.62	7
171	16886331	MBD5	-1.39759	0.517861	2.45017	1.21161	233.965	0.61	7
172	16912597	DNMT3B	-1.02638	0.3958	1.16168	0.796254	201.176	0.52	12
173	16858509	ZNF627	-1.10491	0.418954	2.28888	1.20082	286.624	0.61	7
174	16783927	KLHDC1	-1.14797	0.438736	2.22593	1.08788	247.959	0.64	7
175	16725049	FAM111A	-1.10282	0.433531	2.525	1.31549	303.436	0.81	7
176	16656787		-2.26927	0.283758	1.87574	1.2796	450.949	0.91	7
177	17058758	GATSL2 // GATSL1	-1.00348	0.615901	2.44698	1.01257	164.405	0.84	7
178	17125650		-2.73801	-0.147174	1.34655	1.414	960.769	0.45	10
179	16833327	SLFN5	-1.42669	0.350312	2.59996	1.29086	368.49	0.65	7
180	16996868		-2.61299	-0.376139	1.05112	1.24305	330.476	0.46	5
181	16797378	IGHG1	-2.57237	0.0879549	2.10122	1.40261	1594.69	0.75	10
182	17122664		-1.65065	-0.0153561	1.37805	1.11097	7234.72	0.88	7
183	16651195		-2.6218	-0.113514	2.11263	1.40507	1237.8	0.45	5
184	16753162	TSPAN31	-0.65693	0.563185	2.41194	1.17457	208.559	0.98	2
185	16920454	ZNF217	-1.06124	0.426451	2.57746	1.312	307.654	0.81	7
186	16841982	TOM1L2	-0.824076	0.634254	2.43785	1.13121	178.353	0.88	7
187	16656835		-1.94569	-0.0643732	0.986622	0.994153	1544.36	0.93	10
188	17053850	LOC100132707	-0.616192	0.637715	2.45285	1.06772	167.429	0.78	7
189	16803197	NEIL1	-0.473536	0.530977	2.15351	0.8324	156.767	0.68	7
190	16654227		-1.83105	0.160431	1.96735	1.07362	669.211	0.85	7
191	17120710		-1.26179	0.612794	2.24554	1.07105	174.781	0.92	7
192	16753767		-2.47989	-0.362337	1.05911	1.34937	372.408	0.62	10
193	16652569		-1.92515	-0.349615	1.45943	1.11245	318.193	0.92	3
194	17072144	DEPDC6	-2.65019	-0.300725	0.790542	1.40291	466.508	0.68	10
195	17098911	ZER1	-0.764528	0.577166	2.28532	1.08116	187.322	0.84	7
196	17122654		-1.16876	0.334164	2.4149	1.33886	400.661	0.85	7
197	17087768	NIPSNAP3B	-2.26207	0.251481	2.30736	1.37882	548.281	0.8	7
198	16925187	DNAJC28	-1.433	0.550718	2.6112	1.15963	210.566	0.76	7
199	16751893		-2.69899	-0.0720059	1.39777	1.31713	1829.19	0.62	10
200	17031929		-1.91773	0.145964	2.86262	1.31987	904.244	0.92	7
201	16748346		-0.717449	0.533984	2.6787	1.13255	212.094	0.8	7
202	16882750	IGKV2D-24	-0.989761	0.450008	2.795	1.28662	285.911	0.78	2
203	16873632	SLC1A5	-2.80866	-0.270867	0.904418	1.37561	507.856	0.52	10
204	16858573	ZNF763	-0.77809	0.438094	2.68703	1.28199	292.628	0.78	2
205	16838477		-0.758938	0.547006	2.67586	1.1732	214.476	0.89	2
206	16920473	SUMO1P1	-2.70935	-0.363975	1.02052	1.3273	364.668	0.55	5
207	16905521	TTC30A	-0.481783	0.612873	2.64552	1.06319	173.477	0.93	2
208	16987565	LNPEP	-1.12642	0.535404	2.54437	1.16409	217.423	0.75	7
209	17099699		-2.53083	-0.301536	0.876753	1.25051	414.715	0.85	3
210	17119752		-2.48665	-0.324228	0.924325	1.23318	380.343	0.83	3
211	16862959		-0.48285	0.756898	2.48562	0.904557	119.508	0.88	1
212	17010941	PM20D2	-2.77116	-0.106071	0.980247	1.43777	1355.47	0.87	10
213	16967286	STAP1	-2.73268	-0.309393	0.868942	1.39858	452.04	0.54	5
214	16905127		-1.53474	0.392653	2.60298	1.23763	315.197	0.79	7
215	17057683	ZPBP	-0.863839	0.460775	2.86975	1.28268	278.374	0.71	2
216	16656737		-1.65508	0.280864	2.3827	1.18091	420.455	0.91	6
217	17118329	LOC100506966	-2.70968	-0.310128	0.649011	1.39326	449.251	0.95	10
218	17002278	EBF1	-0.950353	0.374722	2.53555	1.34536	359.029	0.78	2
219	16701533		-1.27975	0.416027	2.44796	1.19735	287.805	0.99	2
220	16716499	NUDT9P1	-1.02875	0.499232	2.75424	1.25486	251.358	0.9	7
221	17021738	BACH2	-0.197918	0.485241	1.22614	0.440437	90.7666	0.97	7
222	16986433	CRHBP	-2.80511	-0.224348	0.963604	1.40814	627.658	0.56	10
223	17123592		-3.23874	-0.328809	0.688068	1.35509	412.121	0.67	10
224	16774235	SLC25A15 // MIR621	-2.7753	-0.325616	0.519183	1.31667	404.362	0.84	10
225	17099695		-2.4293	-0.329546	0.83464	1.23595	375.046	0.8	3
226	16938562	TGFBR2	-0.504414	0.642788	2.34577	0.96654	150.367	0.78	1
227	16801173		-1.82341	0.0554181	1.89844	1.03137	1861.07	0.89	6
228	17099701		-2.32034	-0.330761	0.895425	1.21126	366.204	0.83	3
229	17099703		-2.86136	-0.303769	0.933136	1.23692	407.192	0.84	3
230	16968583	AFF1	-0.956399	0.503502	2.71887	1.23509	245.3	0.93	2
231	16664576		-0.316731	0.645342	2.54196	1.06271	164.674	0.98	2
232	17097653	TNFSF8	-2.23773	0.133119	1.23525	1.2848	965.157	0.56	12
233	16669989		-2.68227	-0.317828	0.986493	1.35466	426.224	0.53	10
234	16675312	RGS13	-1.88263	-0.21084	0.83415	0.9823	465.899	0.38	5
235	16991991	WWC1	-2.62717	-0.268513	0.93977	1.36731	509.216	0.92	10
236	16650821		-2.62915	0.174008	1.63572	1.24313	714.408	0.79	5
237	16707327	PCGF5	-1.50096	0.442804	2.67092	1.28682	290.607	0.87	7
238	16828325		-1.3365	0.314147	2.38153	1.26184	401.673	0.98	7
239	16976891		-1.01933	0.255666	1.36734	0.760606	297.5	0.91	6
240	16770915	WSB2	-2.15606	-0.134019	1.86697	1.45753	1087.55	0.95	7
241	17123026		-2.8262	-0.345686	0.533413	1.33424	385.969	0.79	10
242	17072159		-2.75557	-0.329887	0.647494	1.36845	414.824	0.89	3
243	16761370	KLRC1	-0.683281	0.4893	2.69319	1.28439	262.496	0.6	2
244	16964549	D4S234E // NSG1	-1.94397	0.259651	2.26732	1.391	535.719	0.66	12
245	16845850		-0.649179	0.648511	2.52963	1.0377	160.012	0.9	1
246	16822084	LOC100128881	-2.87035	-0.508867	0.614505	1.24266	244.201	0.77	10
247	16734922	HBG2	-0.834936	0.443866	2.65485	1.26482	284.955	0.9	2
248	16971499		-2.73043	-0.146504	1.587	1.27447	869.918	0.61	10
249	16750701		-2.74089	-0.0158434	1.43834	1.39177	8784.54	0.89	12
250	17067393	PNOC	-2.03313	0.22197	1.89306	1.24821	562.329	0.76	12
251	16794632	ALDH6A1	-1.05557	0.545609	2.59695	1.16706	213.9	0.94	2
252	16653501		-2.87741	-0.220202	0.620757	1.15412	524.118	0.85	10
253	17104519		-0.922518	0.244408	2.36182	1.24236	508.313	0.85	2
254	16654327		-2.58362	-0.537385	0.723705	1.20377	224.005	0.9	10
255	16979917	SLC7A11	-2.8888	-0.361098	0.757331	1.35555	375.397	0.6	10
256	16705439	STOX1	-0.721023	0.492889	2.96691	1.26233	256.109	0.6	2
257	16799635		-1.89254	0.171132	2.16443	1.26222	737.572	0.82	6
258	16744247	POU2AF1	-0.434628	0.608908	2.48897	1.03934	170.689	0.89	2
259	17125652		-2.88448	-0.307002	0.768723	1.38524	451.217	0.96	3
260	17125762		-2.80751	-0.329099	0.588777	1.32885	403.783	0.81	10
261	16742384	LRRC32	-2.39956	-0.19379	1.11552	1.09562	565.363	0.49	5
262	16837609	RAB37	-0.423904	0.537316	2.69845	1.1853	220.597	0.87	2
263	16683369		-0.894076	0.45236	2.49018	1.2141	268.394	0.87	2
264	16842812	TLCD1	-2.92184	-0.372398	0.674605	1.31992	354.438	0.75	10
265	16711426	ASB13	-1.73388	0.190099	1.26666	1.14038	599.887	0.3	12
266	16954217	UBA7	-0.29089	0.613144	2.77811	1.10289	179.874	0.91	1
267	16829801	SPNS2	-2.94143	-0.232129	1.18919	1.40656	605.936	0.59	10
268	16822014	CPNE7	-3.0352	-0.335561	0.809145	1.34209	399.955	0.64	10
269	16656539		-2.78554	-0.461818	0.386515	1.15272	249.604	0.85	3
270	16797353	IGHG4	-2.71169	-0.00862494	1.31089	1.44614	16766.9	0.93	10
271	16856906	S1PR4	-0.704077	0.568458	2.6389	1.18083	207.725	0.72	2
272	16685482	YRDC	-2.62001	-0.401828	0.643325	1.32643	330.1	0.89	3
273	17002471	GABRB2	-2.63655	-0.270064	1.55781	1.39869	517.908	0.59	10
274	16722445		-2.66005	-0.224688	0.846055	1.36281	606.532	0.72	10
275	16780822	SLC10A2	-0.937543	0.446991	2.8098	1.2382	277.008	0.86	2
276	17075569		-0.486884	0.557493	3.81106	1.21083	217.192	0.89	2
277	16995336		-1.79301	0.000362543	1.89125	1.29642	357590	0.74	6
278	16987078		-1.04905	0.341003	2.85142	1.32656	389.018	0.76	2
279	16773032		-1.1278	0.521203	2.90367	1.1897	228.26	0.95	6
280	16851801	RNF125	0.0125267	0.772755	2.3952	0.902696	116.815	0.52	11
281	16795482		-1.93514	0.170348	2.51689	1.36185	799.451	0.86	6
282	16696531		-2.62065	-0.445425	0.768222	1.27013	285.15	0.85	10
283	16773662	ALOX5AP	-2.85081	-0.412857	0.802651	1.33807	324.1	0.69	10
284	16694960	FCRL2	-1.16949	0.263706	2.42846	1.3116	497.371	0.9	2
285	17118411		-2.08635	-0.0670692	1.61259	1.34058	1998.8	0.68	10
286	17118415	LOC100292922	-2.08635	-0.0670692	1.61259	1.34058	1998.8	0.68	10
287	17054980	CYTH3	0.2068	0.819255	2.37691	0.811984	99.1125	0.75	1
288	16875530	NLRP7	-1.42187	0.359577	1.55873	1.05145	292.412	0.48	12
289	16767009	C12orf66	-2.58594	-0.33739	0.753103	1.27586	378.155	0.81	10
290	16813270	IDH2	-0.956893	0.552295	2.36137	1.15854	209.767	0.8	1
291	17102963	PHF16	-0.24025	0.617789	2.0398	0.861643	139.472	1	2
292	16782687	IRF9	-0.644496	0.50209	2.80233	1.26431	251.81	0.53	2
293	16875821	NLRP11	-2.88636	-0.345749	0.820133	1.32536	383.33	0.89	3
294	16683372		-0.895586	0.452569	2.69392	1.29567	286.292	0.89	2
295	16761359	KLRC2	-0.884406	0.408606	2.95261	1.33679	327.159	0.55	2
296	16986423	S100Z	-2.63084	-0.311335	0.986707	1.39307	447.451	0.75	10
297	16757275		-1.10879	0.446245	2.28187	1.12435	251.958	0.91	2
298	16654329		-2.84115	-0.515284	0.479344	1.24044	240.729	0.86	3
299	16837362		-1.16394	0.0844945	1.75257	1.04068	1231.65	0.92	6
300	16748327	KLRD1	-0.574114	0.498067	2.76308	1.27741	256.473	0.53	2
301	17120674		-1.05385	0.456834	2.66877	1.23324	269.953	0.73	2
302	16743890	CASP1	-0.657701	0.499377	3.00675	1.23238	246.783	0.61	2
303	16878731	EHD3	-2.51911	-0.300299	0.787973	1.01463	337.873	0.94	10
304	17013170		-0.427249	0.560268	2.58321	1.20982	215.935	0.85	2
305	17122192		-2.85349	-0.33327	0.756248	1.34499	403.573	1	10
306	16722455		-2.97082	-0.24771	1.23905	1.33709	539.778	0.76	10
307	16654521		-2.56321	-0.582364	0.452199	1.13872	195.534	0.84	3
308	16656655		-3.19392	-0.166064	1.79462	1.341	807.519	0.89	3
309	16942325	LOC285401	-1.17881	0.288687	1.87097	0.966683	334.855	0.66	6
310	16987125	POLR3G	-2.75561	-0.407473	0.61714	1.32345	324.794	0.94	10
311	16656823		-3.61014	-0.125055	0.933999	1.30616	1044.47	0.95	10
312	16760200		-2.34172	-0.0266611	1.15182	1.27569	4784.82	0.98	10
313	16907940		-1.24564	0.225465	2.46653	1.36547	605.623	0.68	2
314	16843049	SSH2	-1.22529	0.372688	2.45053	1.28981	346.084	0.85	2
315	16859268		-2.00079	-6.34119e-05	2.06733	1.2845	2.02565e+06	0.92	6
316	16997953	MEF2C	-1.81254	-0.0355788	2.20246	1.46413	4115.17	0.95	6
317	16697395		-3.04513	-0.237949	2.08464	1.27506	535.854	0.93	3
318	17078452	HEY1	-1.36049	0.428818	2.62791	1.30793	305.007	0.89	2
319	16781168	LOC440149	-1.10835	0.204624	2.57395	1.33906	654.402	0.71	2
320	16786607	JDP2	-2.68518	-0.352594	1.0095	1.29596	367.552	0.61	10
321	16850025	PYCR1	-2.66017	-0.235351	1.5566	1.40701	597.832	0.76	3
322	16792894	TRIM9	-2.69193	-0.425645	0.751588	1.30586	306.796	0.73	10
323	16656725		-0.19245	0.575589	2.35009	0.94004	163.318	0.93	1
324	16809584		-2.81162	-0.244514	1.10876	1.30815	535.001	0.79	10
325	16841852	PLD6	-2.81404	-0.382283	0.624383	1.35721	355.027	0.68	3
326	16717412	DNMBP	-1.43245	0.306996	2.55832	1.40442	457.471	0.85	2
327	16654763		-3.01041	-0.173138	1.33784	1.38443	799.607	0.89	3
328	16966712	KIAA0114	-2.89904	-0.440249	0.510029	1.29776	294.78	0.68	3
329	16848902	UNC13D	-0.408548	0.585642	2.77778	1.16501	198.929	0.82	2
330	16656629		-2.54079	-0.307075	1.28861	1.16674	379.952	0.8	3
331	16733473	ST14	-2.59372	-0.108047	1.36573	1.42618	1319.97	0.85	3
332	17071412	SPAG1	-1.01352	0.194577	2.36131	1.15768	594.975	0.76	2
333	16863326	GIPR	-0.749168	0.496275	3.16938	1.22071	245.974	0.67	2
334	16987008	RASA1	-0.648256	0.500836	2.62504	1.26108	251.794	0.49	2
335	16942560	ARL6IP5	-1.58335	0.304489	2.75445	1.38349	454.366	0.99	2
336	16948563		-1.40199	0.315195	2.07742	1.14765	364.107	0.73	6
337	16831442	TRPV2	-1.93724	0.10935	2.12939	1.36664	1249.78	0.8	6
338	16861553	ZNF570	-0.729174	0.621409	2.54972	1.07462	172.932	0.85	1
339	16715170	PRF1	-1.40009	-0.322162	1.13847	0.961597	298.483	0.93	6
340	16879916		-3.09734	-0.341024	0.685224	1.34073	393.149	0.8	3
341	17123920		-1.18725	0.342026	2.89056	1.28466	375.604	0.8	2
342	16654303		-2.62497	-0.29821	1.47734	1.14614	384.339	0.88	3
343	16840982	MYH10	-2.52976	-0.674899	0.182286	1.01959	151.074	0.54	5
344	16757059	CUX2	-2.96132	-0.0527475	1.41691	1.43832	2726.8	0.96	3
345	16752322	RAB5B	-0.536868	0.500671	2.56597	1.24726	249.118	0.53	2
346	16697664		-0.509983	0.501584	3.16497	1.26699	252.597	0.84	2
347	16721861	SWAP70	-2.6309	-0.502299	0.377916	1.25512	249.874	0.69	3
348	16757178		-2.13114	0.0477504	1.52518	1.28063	2681.93	0.62	12
349	16654719		-1.46399	0.404162	2.04288	1.25587	310.735	0.89	6
350	16833488	MRM1	-2.67543	-0.491413	0.416881	1.23676	251.675	0.64	3
351	16777944	N4BP2L1	-0.631025	0.549002	2.80053	1.1939	217.468	1	2
352	16957312	GCET2	-0.570698	0.48009	2.33083	1.11271	231.77	0.6	2
353	17120282		-0.560598	0.519704	2.45468	1.18531	228.073	0.86	2
354	17117622	LOC100509630	-2.838	-0.399851	0.557075	1.16381	291.061	0.89	3
355	17114174		-2.55124	-0.253444	1.23914	1.375	542.525	0.92	3
356	16884473	POLR1B	-2.71758	-0.309731	0.903547	1.37063	442.522	0.71	3
357	16756136	HCFC2	-1.11787	0.251806	2.48627	1.34822	535.421	0.73	2
358	16656593		-2.34424	-0.342383	1.08837	1.25948	367.858	0.73	3
359	16656537		-2.59548	-0.358437	0.672657	1.13452	316.519	0.57	3
360	16656385		-1.94267	-0.0519811	1.20384	1.06321	2045.38	0.9	12
361	16725356	CCDC86	-2.73638	-0.507909	0.423733	1.24433	244.991	0.66	3
362	16692080		-1.87985	0.0968371	1.23486	0.959282	990.614	0.56	12
363	16805594	MEF2A	-0.65757	0.520123	2.75061	1.24256	238.897	0.57	2
364	16948561		-1.04974	0.521527	2.12058	1.11638	214.06	0.96	6
365	16943161	OR5H6	-0.867016	0.368427	3.17827	1.30716	354.794	0.82	2
366	17125058		-2.12467	-0.149158	1.01815	0.972732	652.149	0.73	6
367	17005897	ZSCAN16 // ZNF435	-0.350041	0.565953	2.62841	1.17672	207.919	0.84	2
368	17013279	STX11	-0.573122	0.58504	2.56049	1.13854	194.61	0.73	2
369	16650957		-2.99869	-0.0707805	3.10813	1.42172	2008.63	0.88	6
370	16707180	IFIT2	-0.23311	0.649927	2.77546	1.07664	165.655	0.85	2
371	16908985	AP1S3	-2.78391	-0.25173	0.948512	1.34944	536.064	0.64	3
372	16935703	ARFGAP3	-1.50032	0.420221	2.39483	1.19181	283.615	0.82	2
373	17011255	LIN28B	-2.78436	-0.469598	0.547162	1.25852	268	0.96	10
374	16800506	SORD	-2.92419	-0.351205	0.76021	1.36702	389.238	0.55	3
375	17071079		-0.699117	0.422838	2.55455	1.27891	302.458	0.42	2
376	16883498	NPAS2	-2.86109	-0.0822223	1.66341	1.4562	1771.05	0.94	3
377	16656771		-1.1325	0.496476	2.42244	1.06295	214.1	0.92	1
378	16769879		-1.41966	0.515021	2.39818	1.14662	222.636	0.54	12
379	16959983		-1.54728	0.399207	2.4709	1.22518	306.902	0.76	6
380	16801376	LOC283663	-0.78978	0.551169	2.73198	1.15356	209.294	0.93	1
381	16993574	BTNL9	-0.464431	0.559822	2.54169	1.12639	201.206	0.72	1
382	17118728		-2.33168	-0.23804	1.56451	1.31354	551.814	0.94	3
383	16961675		-1.1217	0.261071	2.13355	1.18232	452.871	0.8	6
384	16868130	CD320	-2.74689	-0.482557	0.608932	1.27605	264.435	0.8	3
385	16797358	IGHG2	-2.67483	-0.213466	0.88155	1.41769	664.13	0.69	3
386	16667736		-0.919963	0.393417	2.82619	1.30363	331.361	0.72	2
387	17083091		-2.53811	-0.310694	1.2338	1.06145	341.638	0.86	3
388	16664074	HPDL	-2.74395	-0.342556	0.692676	1.34815	393.557	0.52	3
389	16889879	NRP2	-2.57532	-0.224322	0.985234	1.32408	590.256	0.56	3
390	16797611	IGHV7-81	-0.577752	0.412707	2.8538	1.31851	319.478	0.65	2
391	16656723		-1.4258	0.423069	2.33438	1.13766	268.906	0.9	2
392	16787994	TCL1B // TCL6	-1.03081	0.27269	1.11125	0.73003	267.715	0.46	12
393	16861465	ZNF345	-0.550757	0.531824	2.63684	1.1878	223.344	0.8	1
394	16748788	MGST1	-2.74852	-0.429996	0.530062	1.32753	308.732	0.55	3
395	16858080	C19orf66	-0.998138	0.328687	2.75551	1.38511	421.408	0.48	2
396	16781177	LOC100289410	-2.98343	-0.321839	1.31931	1.33287	414.141	0.86	10
397	16651231		-3.18745	-0.079473	1.33539	1.31544	1655.2	0.86	12
398	16999321	ZNF608	-1.43709	0.229842	2.53186	1.42796	621.281	0.82	2
399	16866100	ZNF211	-0.801981	0.273261	2.74224	1.38175	505.651	0.56	2
400	17122168		-0.994545	0.15879	2.09386	0.986747	621.414	0.65	6
401	16669708	NOTCH2NL	-0.324091	0.658055	2.6111	1.06524	161.877	0.52	1
402	17072669	MYC	-3.12306	-0.356321	0.701179	1.3645	382.942	0.71	3
403	16651223		-2.69657	-0.0908407	1.26754	1.2273	1351.05	0.95	12
404	16656595		-2.6412	-0.423339	1.30282	1.20719	285.159	0.74	3
405	16653039		-2.35808	0.128891	1.79412	1.18849	922.088	0.96	6
406	16735873	GALNTL4	-2.89506	-0.344293	0.838844	1.36391	396.147	0.87	3
407	16846378	GNGT2	-1.5427	0.267777	2.53812	1.31306	490.357	0.91	2
408	16784281		-1.02104	0.410344	2.98045	1.30613	318.302	0.83	2
409	17124216		-1.57055	0.153821	2.41457	1.20211	781.5	0.81	2
410	17121360		-1.73296	0.189005	1.43032	1.1915	630.407	0.4	12
411	16963873		-0.374886	0.657154	2.53798	1.07905	164.2	0.78	1
412	16839769	TAX1BP3 // P2RX5	-0.786066	0.336884	2.68476	1.38308	410.55	0.42	2
413	16656581		-3.36309	-0.4309	1.00737	1.20021	278.535	0.82	3
414	16934786	MFNG	-2.64241	-0.301903	0.910456	1.38413	458.468	0.51	3
415	17121296		-2.88784	-0.391653	0.681855	1.3445	343.289	0.53	3
416	17008651		-1.97244	-0.159101	1.66273	1.2506	786.043	0.99	2
417	17121294		-2.90758	-0.388915	0.701023	1.34318	345.366	0.5	3
418	16728560	IL18BP	-0.663035	0.42747	2.92326	1.31532	307.698	0.43	2
419	16844294	NR1D1 // THRA	-2.8217	-0.45595	0.623737	1.27114	278.788	0.77	3
420	16733985		-1.71241	0.124578	2.25498	1.27564	1023.97	0.97	6
421	16704239	ZNF485	-2.78741	-0.29925	0.811261	1.35158	451.655	0.44	3
422	17065750	BLK	-0.423929	0.513985	2.62527	1.25299	243.78	0.68	2
423	16999347		-0.829211	0.357743	3.42995	1.35881	379.83	0.68	2
424	16903356	ZEB2	-0.888234	0.484083	2.73236	1.24422	257.026	0.68	1
425	16714880	DNAJC12	-2.69219	-0.408403	0.731659	1.27909	313.192	0.81	3
426	16675323	RGS2	-1.69871	-0.0286266	2.05137	1.31928	4608.58	0.79	6
427	17058672	GTF2IRD2 // GTF2IRD2B	-0.740179	0.487077	2.67393	1.25941	258.566	0.85	1
428	16656599		-2.68837	-0.330553	1.21289	1.14922	347.667	0.71	3
429	16995873	LOC648987	-0.51536	0.636158	2.80904	1.11108	174.655	0.54	1
430	16761319		-0.606835	0.411204	2.82118	1.34473	327.023	0.34	2
431	16748407	ETV6	-0.44236	0.42751	2.41721	1.15883	271.066	0.74	2
432	17053393	GIMAP2	-0.533913	0.506907	2.65635	1.23726	244.08	0.62	2
433	16907458	WDR12	-2.69513	-0.474036	0.49729	1.28552	271.185	0.42	3
434	16924061		-1.54214	0.413886	2.37219	1.25989	304.406	0.96	6
435	16906733	STK17B	-0.934657	0.41175	2.61869	1.32892	322.75	0.82	2
436	16707184	IFIT3	-1.06931	0.519067	2.73378	1.23692	238.296	0.7	2
437	16935775	TTLL12	-2.91687	-0.430565	0.652777	1.31061	304.394	0.42	3
438	16656587		-2.81896	-0.447226	0.997553	1.14374	255.742	0.62	3
439	17087779	LOC286367	-1.29343	0.307837	3.44399	1.3877	450.791	0.86	2
440	16835299	TBKBP1	-0.666172	0.401843	2.84292	1.32667	330.147	0.48	2
441	16974493		-1.51802	0.303729	2.64865	1.35191	445.102	0.82	2
442	17121496		-1.81282	0.109888	1.4389	1.16881	1063.64	0.38	12
443	16746904		-0.846213	0.527548	3.10305	1.17193	222.147	0.93	2
444	16656585		-2.95224	-0.467042	0.935334	1.17914	252.469	0.66	3
445	16654527		-3.044	-0.414657	0.87945	1.22307	294.96	0.61	3
446	16862918	ZNF224	-1.29466	0.292032	2.69818	1.37524	470.922	0.77	2
447	17121968		-2.01498	-0.00190367	1.93831	1.08773	57138.6	0.58	6
448	17121498		-1.84982	0.132953	1.49325	1.21304	912.377	0.43	12
449	16696533	SNORD75	-2.85231	-0.452342	0.851736	1.19794	264.831	0.64	3
450	16872567	EXOSC5	-2.92933	-0.538891	0.395663	1.22544	227.4	0.59	3
451	16747896	CLEC4A	-1.22316	0.307018	3.00165	1.38133	449.917	0.5	2
452	16867975	FCER2	-0.714252	0.39843	3.04446	1.33721	335.619	0.56	2
453	16768438	BTG1 // LOC256021	-0.753294	0.374169	2.83466	1.31714	352.018	0.4	2
454	17025018	IPCEF1	-0.957714	0.350973	3.59612	1.36711	389.519	0.95	2
455	16764114	WNT10B	-2.88088	-0.422205	0.931672	1.3279	314.516	0.69	3
456	16697018	RGS16	-2.85329	-0.295945	1.35071	1.38248	467.142	0.85	3
457	16669783		-0.273138	0.627133	2.78114	1.12412	179.247	0.47	1
458	16756241	KIAA1033	-0.644085	0.482901	2.83152	1.2658	262.124	0.54	2
459	17122840		-2.52879	-0.416307	1.17351	1.22252	293.659	0.81	3
460	17121292		-3.02243	-0.219016	1.19581	1.41337	645.329	0.71	3
461	16660199	MRTO4	-2.59433	-0.450053	0.698929	1.27986	284.381	0.4	3
462	16923549		-1.87345	-0.00960569	1.46957	1.11514	11609.2	0.81	12
463	16672946	FCRLA	-2.63936	-0.442899	0.564698	1.31746	297.463	0.5	3
464	16657219		-2.76986	-0.446257	0.811213	1.2721	285.059	0.43	3
465	17055002		-0.520632	0.664438	2.62626	1.09144	164.265	0.67	1
466	16654585		-2.45835	-0.548417	0.748924	1.07931	196.804	0.65	3
467	17075460	TNFRSF10A	-2.98504	-0.402491	0.851447	1.34282	333.626	0.61	3
468	16840018	MYBBP1A	-2.60732	-0.446384	0.813277	1.3056	292.484	0.35	3
469	16797241	JAG2	-2.8174	-0.449941	0.564824	1.30804	290.715	0.43	3
470	16907488	RAPH1	-1.91485	-0.461849	0.852738	0.932768	201.964	0.87	10
471	16743912	CARD16	-0.843497	0.304943	2.73037	1.28027	419.84	0.68	2
472	16819325	HERPUD1	-2.30878	-0.191205	1.04198	1.25995	658.949	0.81	3
473	16769945		-2.65828	-0.44169	0.811038	1.28952	291.951	0.67	3
474	16977052	CXCL10	-0.621678	0.412783	2.74959	1.34005	324.638	0.27	2
475	17118732		-2.90265	-0.541195	0.6487	1.16882	215.969	0.6	3
476	16670739	MLLT11	-2.66481	-0.486108	0.526656	1.20817	248.54	0.43	3
477	16985329	NLN	-2.82284	-0.500711	0.547729	1.26357	252.356	0.43	3
478	16837366		-0.958493	0.159413	2.29051	1.24976	783.975	0.7	2
479	16784041	ABHD12B	-1.55882	0.0207989	1.31758	0.904279	4347.73	0.61	12
480	16714747	RTKN2	-1.42998	0.138697	2.19867	1.23485	890.326	0.92	2
481	16949991	LRRC33	-0.579559	0.585041	2.63257	1.17786	201.33	0.33	11
482	16823493	SRL	-2.59835	-0.438423	0.811386	1.30143	296.844	0.61	3
483	17110586	SLC38A5	-2.73393	-0.521294	0.379136	1.25304	240.371	0.35	3
484	16821326		-2.89712	-0.458442	0.756873	1.24883	272.407	0.7	3
485	17122536		-2.02496	0.0726902	1.77109	1.16053	1596.54	0.72	12
486	17045320		-2.4603	-0.481334	0.572526	1.09072	226.604	0.48	3
487	16656785		-0.559153	0.39515	2.5599	0.886378	224.314	0.8	1
488	16702071	C10orf18	-2.7643	-0.294581	1.17998	1.34313	455.944	0.95	3
489	17109121	LOC100506583	-0.567398	0.477119	2.84706	1.19919	251.339	0.93	1
490	16765404	CALCOCO1	-0.754614	0.473079	2.71134	1.27293	269.074	0.88	2
491	16977045	CXCL9	-1.04902	0.36516	2.97791	1.35267	370.434	0.77	2
492	17003050	NOP16	-2.68702	-0.470536	0.550755	1.28177	272.407	0.27	3
493	17088997	MIR181B2	-0.717737	0.420252	2.83667	1.31991	314.075	0.76	2
494	16656583		-2.72267	-0.460011	0.923536	1.13946	247.703	0.68	3
495	16669781	NOTCH2NL	-0.430856	0.653431	2.53271	1.03928	159.049	0.57	1
496	16776537	ARHGEF7	-0.711477	0.406196	2.8732	1.3461	331.391	0.44	2
497	17050171	HBP1 // LOC100506312	-0.477958	0.446277	2.70159	1.22811	275.189	0.78	2
498	16978969	PLA2G12A	-2.30538	-0.523743	0.285942	1.05843	202.089	0.55	3
499	16973879	LYAR	-2.73826	-0.369669	0.906123	1.36428	369.054	0.46	3
500	17118724		-2.64723	-0.426647	1.19374	1.23179	288.715	0.6	3
501	17044414	NFE2L3	-2.51554	-0.184889	1.16197	1.40031	757.378	0.84	3
502	16654589		-2.34559	-0.567405	0.584663	1.06597	187.867	0.61	3
503	17101815	TXLNG // CXorf15	-2.56439	-0.517617	0.789244	1.24426	240.382	0.81	3
504	16650955		-0.997612	0.00760722	1.75729	0.840264	11045.6	0.65	6
505	16654539		-3.32614	-0.439711	0.606494	1.2011	273.158	0.69	3
506	16987970		-0.460329	0.457925	2.9866	1.26845	277	0.79	2
507	16676999	TRAF3IP3	-0.614089	0.405337	2.70711	1.26738	312.673	0.39	2
508	16655395		-1.37557	0.098477	3.04272	1.29745	1317.52	0.74	6
509	17101551		-0.95424	0.374385	2.91443	1.35149	360.99	0.67	2
510	16657217		-2.8097	-0.425601	1.00089	1.28704	302.406	0.57	3
511	16654553		-2.77189	-0.324453	1.28387	1.31862	406.414	0.99	10
512	16818470		-0.950029	0.283819	3.29202	1.37917	485.933	0.73	2
513	16957433	CD200R1	-1.67154	0.0554696	3.15326	1.40187	2527.28	0.85	2
514	16952818	LZTFL1	-0.537455	0.473275	2.87365	1.28031	270.522	0.8	2
515	16966233		-0.966779	0.333949	3.04412	1.36264	408.037	0.79	2
516	16963356		-1.66715	0.215253	2.82982	1.31054	608.837	0.94	1
517	16708533	PPRC1	-2.83941	-0.451885	0.798037	1.2884	285.116	0.38	3
518	16670199		-1.06229	0.502085	2.88468	1.21073	241.14	0.85	6
519	16760516	LPAR5	-2.67042	-0.525054	0.491988	1.2358	235.366	0.51	3
520	16897631		-0.823659	0.399718	2.92903	1.31731	329.558	0.95	2
521	16656781		-0.983166	0.413223	2.39238	1.13397	274.421	0.77	6
522	16690789	DENND2D	-0.394355	0.569628	2.69601	1.19096	209.077	0.58	1
523	16832231		-2.91224	-0.40819	1.59265	1.28781	315.492	0.72	3
524	16654535		-2.56457	-0.44827	1.2398	1.24491	277.715	0.7	3
525	16826195	MYLK3	-1.13576	0.223658	3.12851	1.40653	628.874	0.95	1
526	17075565		-0.685568	0.421952	2.87834	1.3296	315.106	0.48	2
527	16982689		-1.30523	0.14035	3.03802	1.2345	879.584	0.96	1
528	17015358	LY86-AS	-0.710891	0.427537	2.8057	1.30076	304.246	0.7	2
529	16704375	ALOX5	-2.74014	-0.308356	0.850487	1.39199	451.421	0.62	3
530	16728389	CTTN	-2.45024	-0.0202969	1.3902	1.3271	6538.41	0.7	12
531	16974315		-1.20722	0.359567	1.92145	1.09385	304.214	0.62	6
532	16707316		-1.31612	0.255514	2.37741	1.20752	472.586	0.92	2
533	16891491		-2.54337	-0.499994	0.852623	1.17482	234.966	0.64	3
534	16776043		-1.34117	0.163696	2.59794	1.28772	786.654	0.73	6
535	16884357		-1.07682	0.329177	2.61366	1.34368	408.194	0.64	2
536	16650025		-2.58995	-0.319942	2.08425	1.22935	384.241	0.82	6
537	17118862		-1.02639	0.279443	3.06196	1.37718	492.832	0.77	2
538	16737314		-0.823255	0.377728	3.00746	1.3626	360.736	0.48	2
539	16651885		-2.73495	-0.0193667	1.62696	1.24838	6446.03	0.85	12
540	16705725	KIAA1274	-2.49992	-0.344753	0.877423	1.31038	380.092	0.56	3
541	16944618	CD86	-2.60706	-0.559706	0.846549	1.19233	213.027	0.9	10
542	16848070	SLC16A6	-2.50876	-0.310333	1.21772	1.36628	440.262	0.63	3
543	17109124	FAM9C	-0.861065	0.396564	3.0574	1.32917	335.172	0.7	2
544	16743837	CASP12	-0.672396	0.322411	3.06794	1.36413	423.102	0.49	2
545	16804898		-0.425935	0.433102	3.00309	1.28524	296.752	0.83	1
546	17044199	SNORD93	-2.60663	-0.427958	1.05376	1.21194	283.191	0.53	3
547	16836489		-3.04864	-0.249836	1.26946	1.36054	544.573	0.74	3
548	17124578		-0.981084	0.402931	2.88663	1.27812	317.206	0.86	6
549	16793473		-2.17419	-0.0230986	2.24156	1.3709	5935	0.81	6
550	16796664		-0.853815	0.259611	2.75979	1.35209	520.814	0.88	2
551	16769865	LOC100131733	-0.442649	0.562888	1.80809	0.943825	167.675	0.76	12
552	16654541		-2.60117	-0.460291	0.787158	1.1448	248.713	0.59	3
553	17109142		-0.503118	0.44872	2.95483	1.30845	291.596	0.61	2
554	16655563		-0.829512	0.515653	2.5011	1.00735	195.355	0.93	1
555	16657221		-3.10887	-0.55746	0.586486	1.17772	211.265	0.75	3
556	16655399		-1.82041	-0.167664	1.40531	1.13477	676.813	0.69	6
557	17066961	ADAMDEC1	-0.700872	0.366278	2.67346	1.37149	374.44	0.53	2
558	17019707	CYP39A1	-0.342151	0.723856	2.21473	0.954056	131.802	0.76	1
559	17043588	GLCCI1	-0.662762	0.445263	2.75963	1.31603	295.563	0.92	1
560	16870394	LRRC25	-2.60656	-0.420779	0.750392	1.3205	313.822	0.61	3
561	16656215		-1.53889	0.374474	2.30371	1.04479	279.001	0.76	6
562	16897026	ZFP36L2	-2.87242	-0.559693	0.561734	1.20498	215.294	0.43	3
563	16988615		-0.561569	0.39406	2.79821	1.34234	340.644	0.46	2
564	16669288	WDR3	-2.88587	-0.524405	0.426812	1.24738	237.865	0.36	3
565	16915815	SLC17A9	-2.72114	-0.603165	0.448556	1.14917	190.523	0.53	3
566	17024079	MAP3K5	-0.604124	0.478567	2.75671	1.28541	268.596	0.61	1
567	16651247		-2.24933	-0.316183	1.13436	1.23758	391.413	0.67	3
568	16694886	FCRL5	-0.662299	0.400951	2.79036	1.338	333.708	0.61	2
569	16750523	PFKM	-2.70583	-0.419897	0.804861	1.31976	314.306	0.48	3
570	16892826	CXCR7	-0.513142	0.486379	2.5617	1.2437	255.707	0.72	1
571	16672270		-1.03416	0.244617	2.8709	1.38286	565.316	0.68	2
572	16681468	C1orf200	-0.93331	0.439784	2.75064	1.31061	298.011	0.92	2
573	16703452	PDSS1	-2.72017	-0.513135	0.652077	1.23544	240.763	0.36	3
574	16943167	OR5K4	-0.763116	0.327272	3.53408	1.33154	406.859	0.78	2
575	17004747	PAK1IP1	-2.62597	-0.476023	0.591471	1.22036	256.366	0.31	3
576	16863282	CD3EAP	-2.60307	-0.46052	0.726186	1.27515	276.894	0.43	3
577	16858210	SLC44A2	-1.00689	0.276768	2.60091	1.38553	500.613	0.46	2
578	16940152		-0.725083	0.27415	3.18869	1.39263	507.982	0.93	2
579	16829764	GSG2	-0.480103	0.424769	2.74224	1.31228	308.939	0.95	2
580	16997845		-0.83779	0.392799	2.85674	1.34462	342.318	0.66	2
581	16728384	MIR548K	-0.634344	0.491519	2.77204	1.09742	223.271	0.84	6
582	16999343		-0.709663	0.342691	2.66002	1.37299	400.649	0.65	2
583	16993235	N4BP3	-2.77633	-0.353385	0.976175	1.3096	370.586	0.65	3
584	16797524	IGHV3-35	-2.6838	-0.432404	0.904989	1.27485	294.829	0.71	3
585	16940144	CCR9	-0.931458	0.312867	2.80141	1.36527	436.373	0.77	2
586	16997503	LHFPL2	-1.99878	0.126726	1.59583	1.40867	1111.59	0.64	12
587	17084961		-1.15247	0.252665	3.25418	1.22532	484.958	0.88	6
588	17014206		-1.05073	0.238227	3.09271	1.35316	568.011	0.97	1
589	17044193		-2.70946	-0.474594	0.797383	1.16532	245.54	0.58	3
590	16652005		-2.39315	-0.187285	1.8509	1.20133	641.446	0.87	6
591	16652669		-2.39315	-0.187285	1.8509	1.20133	641.446	0.87	6
592	16900441	DUSP2	-2.74187	-0.585932	0.806422	1.17555	200.628	0.63	3
593	17015102	MGC39372	-0.722328	0.278408	2.9066	1.3174	473.189	0.41	2
594	16650303		-1.13877	0.345857	3.10162	1.22948	355.488	0.94	6
595	16841941	SREBF1	-2.61566	-0.327212	1.0095	1.36045	415.769	0.59	3
596	17050154	PRKAR2B	-2.70863	-0.568349	0.437818	1.18713	208.873	0.41	3
597	16672654	SLAMF7	-2.23928	-0.531004	0.610586	1.0106	190.318	0.62	5
598	16988604		-0.964082	0.349227	2.96693	1.36248	390.143	0.92	2
599	16944396		-2.67618	-0.0339244	2.02611	1.34895	3976.34	0.7	6
600	16837087		-2.73995	-0.285997	1.11303	1.36157	476.077	0.69	3
601	16976798	RASSF6	-2.53566	-0.418074	1.07812	1.30202	311.432	0.76	3
602	16914952		-0.458016	0.386703	2.845	1.35995	351.677	0.44	2
603	17101543	TMSB4X	-0.342231	0.468877	2.62518	1.25922	268.561	0.98	1
604	16889829	ICOS	-0.964775	0.406226	2.89304	1.29149	317.925	0.69	1
605	16650289		-1.53724	0.0823011	1.85532	1.09274	1327.73	0.99	2
606	16906749	HECW2	-0.788975	0.338704	2.92155	1.37711	406.583	0.43	2
607	16847207		-1.87596	-0.170157	1.12977	1.06208	624.177	0.98	3
608	17118828		-2.36225	-0.503354	0.826148	1.08715	215.982	0.62	3
609	17118754		-0.430558	0.632091	2.02656	1.04638	165.542	0.48	11
610	16775260		-0.769344	0.269327	4.06877	1.40073	520.087	0.89	2
611	17079317	TP53INP1	-0.658434	0.497109	2.61552	1.26787	255.049	0.49	1
612	16838103	SNORD1A	-2.51169	-0.475679	0.675382	1.18419	248.948	0.35	3
613	16949759	HES1	-1.00278	0.363488	2.96316	1.28705	354.082	0.71	2
614	16707907	DNTT	-0.621099	0.403817	2.80149	1.33253	329.982	0.8	2
615	16823512	TFAP4	-2.88652	-0.3652	0.851139	1.34049	367.057	0.54	3
616	16657205		-2.49189	-0.362099	1.14593	1.24037	342.55	0.78	3
617	16803807	IL16	-0.517648	0.423232	2.78857	1.30647	308.69	0.9	2
618	16777276		-1.12549	0.0993872	2.57667	1.06976	1076.36	0.92	6
619	16654587		-2.08979	-0.510764	0.981673	1.07194	209.87	0.77	3
620	16998693		-0.829048	0.35375	3.34404	1.33222	376.599	0.75	2
621	16957323	SLC9A10	-0.5818	0.491526	3.29765	1.26744	257.859	0.93	2
622	17105069	LPAR4	-0.937396	0.205332	3.09587	1.42004	691.581	0.69	2
623	17068369		-2.24337	-0.202159	1.45631	1.22892	607.899	0.91	3
624	16676795	CR2	-0.570257	0.344589	3.11905	1.38397	401.631	0.54	2
625	16657215		-2.24183	-0.363877	1.41939	1.27595	350.653	0.82	3
626	16984010	IL7R	-0.713248	0.391931	2.77601	1.33775	341.324	0.82	2
627	16854828	SYT4	-0.716306	0.321163	3.52629	1.37251	427.358	0.77	2
628	17122674		-1.86364	0.0218822	2.04228	1.17094	5351.09	0.78	12
629	17019056	TREM1	-0.516766	0.389283	2.96755	1.35463	347.98	0.54	2
630	16819336	CETP	-0.89906	0.300923	3.1465	1.3801	458.621	0.73	2
631	17125376		-2.65195	-0.364068	1.06092	1.32576	364.151	0.64	3
632	17102819		-0.653487	0.607087	2.04143	1.16055	191.167	0.52	11
633	16855810	CD226	-0.750357	0.341213	2.88081	1.38188	404.989	0.48	2
634	16914191	SEMG2	-0.459999	0.421518	2.70734	1.33083	315.724	0.54	2
635	17008463	NCR2	-0.446422	0.390018	3.05033	1.35689	347.904	0.57	2
636	16769868	ALKBH2	-2.79452	-0.261963	1.01985	1.32093	504.241	0.76	3
637	16971966	FNIP2	-0.794922	0.388312	3.04229	1.29131	332.544	0.77	2
638	16948275		-1.04756	0.255612	2.52146	1.32519	518.439	0.74	2
639	16654543		-2.37201	-0.393414	1.77944	1.28102	325.615	0.85	3
640	17086048	GCNT1	-0.48169	0.198846	1.2459	0.611855	307.703	0.71	11
641	16691668	NOTCH2	-0.534491	0.571353	2.59174	1.18589	207.559	0.48	1
642	16694928	FCRL3	-1.40225	0.0821396	2.42185	1.38159	1682.01	0.86	2
643	16822516	CCDC78	-2.6346	-0.341484	0.960267	1.34079	392.637	0.67	3
644	16780271	ABCC4	-2.56353	-0.330268	1.12007	1.35646	410.713	0.73	3
645	17126096		-0.610695	0.36131	2.90463	1.35868	376.042	0.54	2
646	16957363	BTLA	-0.6379	0.404936	2.76404	1.34507	332.167	0.6	2
647	16764127	DDN	-2.546	-0.539228	0.573656	1.19888	222.333	0.56	3
648	16894710	FAM49A	-2.55252	-0.362866	1.18984	1.35727	374.042	0.97	5
649	16732541	TECTA	-1.05715	0.300562	3.24078	1.36646	454.634	0.79	2
650	16746902		-1.34803	0.0780471	1.90842	1.18714	1521.06	0.86	6
651	16924217	SAMSN1 // LOC388813	-0.805454	0.332862	3.15205	1.37471	412.997	0.7	2
652	16997010		-2.65669	-0.527279	0.769557	1.18563	224.858	0.67	3
653	16804333	AKAP13	-0.709121	0.351009	2.69441	1.37102	390.593	0.73	2
654	16656831		-2.03865	-0.353017	0.970511	0.985427	279.144	0.96	3
655	16999341		-1.12674	0.170729	3.14092	1.41912	831.213	0.87	2
656	16937329	OGG1	-2.6145	-0.396094	1.05017	1.30622	329.774	0.75	3
657	16716320	KILLIN	-0.858306	0.312266	2.65236	1.38079	442.184	0.6	2
658	16982672	NKD2	-1.04833	0.425449	2.84515	1.30516	306.772	0.55	1
659	16820927	DHODH	-2.79231	-0.459604	0.679051	1.28479	279.543	0.47	3
660	16668603	CEPT1	-0.454205	0.471093	2.98776	1.29182	274.217	0.72	1
661	16829618	HIC1	-0.686992	0.489961	2.97142	1.25656	256.462	0.45	1
662	16703642	MAP3K8	-1.13502	0.283689	2.54612	1.39022	490.05	0.74	2
663	16653833		-1.29029	0.160225	2.29609	1.21396	757.662	0.95	2
664	17098655	ST6GALNAC4	-2.79057	-0.486773	0.585528	1.26556	259.99	0.53	3
665	16654591		-2.88561	-0.552963	0.490488	0.984402	178.023	0.85	3
666	16696237	SELL	-0.596764	0.370136	2.78048	1.30788	353.352	0.59	2
667	16943919	C3orf52	-0.737698	0.314307	3.04179	1.38428	440.425	0.67	2
668	16848793	SLC25A19	-2.59665	-0.408	0.994564	1.33647	327.566	0.65	3
669	17013954	TIAM2	-1.28772	0.244787	3.22534	1.41958	579.925	0.71	2
670	16914183	SEMG1	-0.632524	0.342223	2.87998	1.37393	401.473	0.64	2
671	17101923	PPEF1	-0.849125	0.355929	3.36777	1.28276	360.398	0.81	2
672	17008544	BYSL	-2.47113	-0.405685	1.11464	1.3284	327.446	0.72	3
673	16725210	MS4A7	-0.989589	0.225009	3.20655	1.41661	629.58	0.65	2
674	16968428		-0.548046	0.44119	2.66038	1.31204	297.387	0.63	1
675	16717775	NPM3	-3.00062	-0.536477	0.847939	1.21979	227.371	0.62	3
676	16961736		-1.24571	-0.195575	1.87904	1.15062	588.329	0.86	6
677	16797591		-0.683635	0.236842	2.35466	1.23538	521.606	0.72	2
678	16807174		-0.986176	0.290361	3.1524	1.4022	482.918	0.68	2
679	16696614	KIAA0040	-2.73076	-0.421676	0.961143	1.28957	305.82	0.64	3
680	16839872	P2RX1	-0.620933	0.355018	2.70986	1.37671	387.787	0.77	2
681	16774384	TNFSF11	-2.13769	-0.502963	1.321	1.12312	223.301	0.7	9
682	17117888		-0.987612	0.416735	2.72176	1.31061	314.494	0.88	1
683	17124426		-2.50785	-0.582672	1.08006	1.12053	192.309	0.92	10
684	16656171		-1.82393	0.0477133	1.99365	1.2779	2678.29	0.71	6
685	16801577	FAM81A	-0.853383	0.16555	1.96742	0.974884	588.875	0.82	11
686	16990985	PPARGC1B	-2.59131	-0.503954	0.986852	1.24639	247.322	0.62	3
687	16955489	DNASE1L3	-0.820775	0.314439	3.06417	1.38167	439.406	0.61	2
688	16998810	STARD4	-0.996567	0.344196	2.84809	1.35798	394.538	0.62	2
689	16857567	ARHGEF18	-1.07598	0.323868	2.71326	1.3814	426.531	0.76	1
690	16891488		-2.81084	-0.470193	0.801949	1.10999	236.071	0.9	3
691	16661497	C1orf38	-0.62568	0.289193	2.74803	1.41112	487.952	0.61	2
692	16848953	TRIM47	-2.49969	-0.569778	0.734053	1.16942	205.242	0.62	3
693	17120182		-0.555919	0.411153	3.11022	1.33218	324.01	0.8	2
694	16655437		-1.72208	-0.157216	1.8585	1.09406	695.894	0.74	6
695	16956688	CPOX	-0.981381	0.233574	3.51681	1.2945	554.213	0.99	6
696	16653201		-1.72408	-0.051044	2.09977	1.20666	2363.96	0.7	6
697	16764398	FMNL3	-1.02186	0.298005	2.71575	1.38784	465.71	0.84	1
698	16844354		-1.20688	0.0654536	2.57961	1.15746	1768.37	0.69	6
699	16848219	ABCA6	-0.660564	0.359495	3.00201	1.36169	378.779	0.62	2
700	17004167	IRF4	-0.702044	0.559021	2.32167	1.22227	218.644	0.63	1
701	16902809	LOC100216479	-1.93125	-0.0287035	1.51369	1.31922	4596.02	0.88	12
702	16780585	GPR18	-0.75579	0.239339	2.62005	1.34823	563.314	0.77	2
703	17075804	C8orf80	-2.31913	-0.242698	1.7366	1.27633	525.893	0.95	8
704	16657209		-2.56154	-0.437604	1.28062	1.22362	279.618	1	3
705	16695447	CD244	-0.858372	0.267013	3.25538	1.41508	529.967	0.66	2
706	16654949		-1.70801	0.189128	2.19438	1.25826	665.295	0.8	6
707	16823928	LITAF	-0.814777	0.508925	2.60294	1.24683	244.993	0.62	1
708	17096436	TRIM14	-2.54998	-0.522868	0.494213	1.19923	229.356	0.59	3
709	16745343	USP2	-2.72049	-0.619806	0.405348	1.15179	185.831	0.62	3
710	17122532		-2.41015	-0.0511055	1.54047	1.32426	2591.22	0.91	12
711	16898375	LOC400958	-0.833592	0.546413	2.28052	1.23487	225.996	0.66	1
712	16716918	BLNK	-0.549414	0.387725	2.98513	1.34784	347.628	0.55	1
713	16794158	ZFP36L1 // C14orf181	-0.639306	0.364102	2.74782	1.35079	370.991	0.75	2
714	17122466		-1.35513	0.0545916	1.95582	1.16916	2141.64	0.67	6
715	16859281	HSH2D // RAB8A	-2.67232	-0.351599	1.28148	1.36162	387.265	0.93	3
716	16943181	GPR15	-1.6261	-0.369163	1.88513	1.14857	311.127	0.72	6
717	16805822	VSIG7	-1.58636	0.245649	2.55113	1.40851	573.385	0.94	1
718	16921447	NPBWR2	-1.03519	0.339776	3.11892	1.36317	401.198	0.72	2
719	16827574	ESRP2	-2.53856	-0.0645268	1.74819	1.28898	1997.59	0.93	12
720	16742244	GDPD5	-2.37392	-0.293846	1.2334	1.35562	461.336	0.96	8
721	16694913	FCRL4	-0.669051	0.310507	3.25376	1.35786	437.304	0.88	2
722	16708370	C10orf2	-2.46296	-0.440574	1.08469	1.30358	295.883	0.82	3
723	16826112		-0.664277	0.348156	3.20875	1.29562	372.138	0.87	2
724	16658231	DFFB	-2.48845	-0.350938	1.62801	1.34812	384.148	0.98	3
725	16901068	AFF3	-1.22253	0.317764	1.69432	1.09183	343.599	0.71	12
726	16862001	PLEKHG2	-1.0505	0.215821	2.64663	1.42384	659.735	0.78	2
727	16700686		-1.02581	0.361652	2.75812	1.32174	365.472	0.73	1
728	16744271	LOC100132078	-0.678096	0.320112	2.75757	1.33001	415.482	0.72	2
729	16903396		-1.48207	0.293967	2.48736	1.3355	454.303	0.97	1
730	16843602	CCL3L1 // CCL3L3	-0.958815	0.0285551	2.7533	1.36683	4786.64	0.67	2
731	16763295	PRICKLE1	-0.803239	0.277777	3.19817	1.39415	501.898	0.74	2
732	16789149	TNFAIP2	-0.718761	0.588166	2.46831	1.18208	200.977	0.28	11
733	16832695	ANKRD13B	-2.81228	-0.580197	0.722326	1.18864	204.868	0.8	3
734	16977502	PLAC8	-0.644598	0.397511	2.65713	1.34359	338.001	0.62	1
735	17088991	MIR181A2HG	-0.669824	0.383996	2.76724	1.34507	350.282	0.85	1
736	16901986	IL1B	-0.725112	0.455489	3.13112	1.30213	285.876	0.9	1
737	16868556	ANGPTL6	-0.973441	0.216523	2.49396	1.39863	645.948	0.68	2
738	16656745		-1.04811	0.189911	2.27684	1.1024	580.481	0.99	2
739	17057413	C7orf40	-2.63147	-0.591309	0.499702	1.18527	200.448	0.76	3
740	17075221	LZTS1	-2.50977	-0.601109	0.531246	1.1533	191.862	0.85	3
741	17012804	MYB	-0.752773	0.465903	2.95349	1.26085	270.625	0.44	1
742	16727616	LRFN4	-2.64679	-0.537501	0.805229	1.21213	225.512	0.98	3
743	16722799	PRMT3	-2.53889	-0.546849	1.01436	1.19352	218.254	0.9	3
744	17080985		-0.861754	0.321148	2.89422	1.35654	422.403	0.95	2
745	17118834		-2.36256	-0.423105	1.20303	1.26144	298.138	0.97	8
746	16793759	ESR2	-2.60882	-0.396213	1.20733	1.31057	330.773	0.93	8
747	16745016	CD3D	-0.86051	0.431338	2.52668	1.33114	308.606	0.65	1
748	17016956	NRM	-2.63033	-0.557195	1.067	1.11878	200.787	1	3
749	17026696		-2.63033	-0.557195	1.067	1.11878	200.787	1	3
750	17028847		-2.63033	-0.557195	1.067	1.11878	200.787	1	3
751	17031625		-2.63033	-0.557195	1.067	1.11878	200.787	1	3
752	17034080		-2.63033	-0.557195	1.067	1.11878	200.787	1	3
753	17036347		-2.63033	-0.557195	1.067	1.11878	200.787	1	3
754	17039123		-2.63033	-0.557195	1.067	1.11878	200.787	1	3
755	17023924		-0.736884	0.436032	3.13617	1.28728	295.226	0.51	1
756	16948249	MFN1	-0.964254	0.196587	2.61368	1.42919	727.003	0.71	2
757	16902945	NCKAP5	-1.8493	-0.172859	2.01152	1.29766	750.701	0.9	8
758	16671960	SEMA4A	-2.28013	-0.174719	1.19699	1.4094	806.666	0.82	8
759	16945124	PODXL2	-1.07942	0.416698	2.43046	1.31524	315.635	0.27	11
760	16695422	SLAMF1	-1.11034	0.0859889	2.64372	1.44697	1682.74	0.77	2
761	16844381	CCR7	-0.820098	0.186147	2.67408	1.43023	768.331	0.81	2
762	16815355	IL32	-1.58824	-0.0987412	2.12438	1.32217	1339.02	0.52	9
763	16661149	CD52	-2.43841	-0.1076	1.94522	1.44047	1338.73	0.95	9
764	17045182	EEPD1	-2.53416	-0.569765	0.469925	1.19098	209.029	1	3
765	16885625	LOC100216479	-2.45414	-0.120649	1.28508	1.37039	1135.85	0.89	8
766	16736855		-0.969253	0.187268	2.89455	1.38184	737.893	0.51	11
767	16902690	LOC440905	-2.54963	-0.251785	1.25634	1.19387	474.163	0.75	8
768	16969412		-1.71144	0.115577	2.194	1.35408	1171.59	0.84	6
769	16802251	SMAD3	-0.878171	0.310552	2.73055	1.37009	441.18	0.63	1
770	16968680	SPP1	-0.937543	0.283572	2.61561	1.35326	477.217	0.35	11
771	16737577		-0.940641	-0.201775	1.25481	0.874264	433.287	0.69	9
772	16833426	CCL4L1 // CCL4L2 // CCL4	-1.21608	0.0878986	2.73503	1.4095	1603.55	0.79	2
773	16751190	METTL7A	-2.35638	-0.184548	1.53063	1.43928	779.894	0.82	8
774	16843269	LOC100506629	-1.1459	0.311299	2.68071	1.30335	418.682	0.91	1
775	17121938		-0.966935	0.327632	2.6264	1.37037	418.265	0.71	1
776	16650049		-2.52498	0.0562742	1.94525	1.32874	2361.19	0.8	6
777	16737580		-1.06155	-0.106303	1.0773	0.757331	712.427	0.7	11
778	16822187	DEF8	-1.68257	-0.0446762	2.1853	1.42237	3183.72	0.65	9
779	16837063	SNORA76	-2.31882	-0.639154	0.625107	1.03697	162.241	0.93	8
780	16655937		-2.57192	-0.285126	2.05798	1.22662	430.205	0.64	6
781	16933049	VPREB3	-2.48117	-0.459366	0.733784	1.27092	276.669	0.76	8
782	16804409		-1.5069	0.276362	2.55574	1.36992	495.697	0.91	2
783	16782010		-1.94154	0.162223	2.15521	1.29655	799.241	0.91	1
784	16843627	CCL3L1	-0.986464	0.230238	2.67019	1.30814	568.168	0.81	2
785	17117110	CD24	-1.06596	0.444988	2.96432	1.31446	295.392	0.54	1
786	16711037	DIP2C	-0.81	0.474795	2.33682	1.28962	271.617	0.6	1
787	17109893	CXorf21	-0.912891	0.453337	2.44047	1.23867	273.234	0.58	1
788	16989861		-2.17385	-0.396991	0.944518	1.17666	296.394	0.8	8
789	17088957	LOC100129034	-2.37618	-0.252162	1.48175	1.41473	561.039	0.77	8
790	16837101	RGS9	-1.07163	-0.155136	1.68336	1.03917	669.845	0.63	4
791	16690881		-1.17067	0.0429577	2.56989	1.41569	3295.54	0.76	2
792	16717005	PIK3AP1	-0.949221	0.267402	2.59245	1.40364	524.917	0.88	1
793	17125550		-0.87492	0.130732	2.71822	1.43964	1101.22	0.7	2
794	17022610		-1.07719	0.162173	3.68508	1.39827	862.208	0.91	6
795	17088929	NEK6	-2.43021	-0.416959	1.16643	1.33897	321.127	0.72	8
796	16941998	SPATA12	-2.38366	-0.540248	0.788392	1.22362	226.492	0.72	8
797	16721732	SNORA45	-2.07543	-0.589852	1.15356	1.02633	173.997	0.84	8
798	16854137		-2.41071	-0.0561287	1.80117	1.43616	2558.68	0.89	9
799	16975213	TLR1 // LOC100510243	-0.903083	0.268088	2.71611	1.38518	516.689	0.86	2
800	16679349	KMO	-1.57473	-0.28287	1.24838	0.957212	338.393	0.5	4
801	16656793		-1.55581	0.394441	2.35024	1.24934	316.737	0.84	6
802	16745281	MCAM	-2.24697	-0.575535	1.03699	1.13951	197.992	0.87	8
803	16716124		-1.67627	-0.0916819	1.87189	1.15783	1262.87	0.93	8
804	16741437		-1.98277	-0.0228321	2.00199	1.42017	6220.06	0.75	9
805	16996813	CD180	-2.42322	-0.664804	0.611669	1.09093	164.099	0.87	8
806	16703659		-0.874167	0.294297	2.80662	1.38019	468.98	0.85	1
807	16815918	TNFRSF17	-0.910791	0.502764	2.27132	1.25905	250.427	0.34	11
808	16656767		-1.26251	0.246904	1.99345	1.10859	448.999	0.86	6
809	16660401		-1.38902	0.0159327	1.64647	1.16416	7306.76	0.93	12
810	16915712	SLCO4A1	-2.45987	-0.683397	0.435072	1.06281	155.519	0.86	8
811	16655517		-1.7477	0.240861	2.17763	1.14149	473.92	0.83	6
812	16703858	CREM	-1.15564	-0.207266	1.54985	0.97898	472.33	0.53	4
813	16863753	EMP3	-2.32586	-0.595226	0.46598	1.14456	192.29	0.64	8
814	16655387		-1.29736	0.177207	2.54392	1.22165	689.392	0.84	1
815	16991757	MIR146A // LOC285628	-2.61821	-0.538023	1.22726	1.13627	211.194	0.77	8
816	16885526	IMP4	-2.40473	-0.398371	0.895647	1.32241	331.955	0.6	8
817	16790440		-1.25615	-0.0410126	2.3502	1.42997	3486.65	0.78	2
818	17053325	C7orf29	-1.89817	-0.319101	1.97884	1.21652	381.235	0.76	9
819	17082752	FOXH1	-2.17358	-0.452536	1.18426	1.13786	251.441	0.76	9
820	16797224	GPR132	-2.64856	-0.539379	0.985344	1.22227	226.606	0.71	8
821	16891107	WNT10A	-2.25624	-0.459186	1.38901	1.23613	269.199	0.65	8
822	16847719	CD79B	-2.29088	-0.575203	0.66505	1.10236	191.647	0.57	8
823	16864518	SPIB	-2.32879	-0.521136	0.947853	1.23421	236.83	0.57	8
824	16681812		-2.33396	-0.30214	1.10985	1.0847	359.004	0.86	8
825	16944738	PDIA5	-1.13119	-0.075085	1.3987	0.925302	1232.34	0.54	11
826	16669630		-2.30775	-0.680074	0.543731	1.03154	151.68	0.84	8
827	17101952	LOC100132163	-1.02923	0.0762081	1.54596	1.09501	1436.87	0.79	4
828	16789573	PLD4	-2.25513	-0.589328	0.809177	1.10991	188.334	0.57	8
829	16689704		-1.62709	-0.486145	1.40609	1.02015	209.845	0.67	9
830	16835556	ABI3	-1.33489	0.0693413	2.65833	1.41083	2034.61	0.94	6
831	16832588	TRAF4	-2.19093	-0.399025	1.4479	1.31298	329.047	0.88	8
832	17053316	LRRC61	-1.98958	-0.46123	1.20537	1.17935	255.696	0.86	9
833	16873221	ZNF296	-2.46918	-0.409994	1.20567	1.33056	324.532	0.6	8
834	16801602		-1.26622	-0.0715345	1.92901	1.14162	1595.9	0.55	9
835	17066894		-2.34144	-0.476539	1.11545	1.27921	268.437	0.58	8
836	16838330	SYNGR2	-2.50951	-0.5117	0.654969	1.19909	234.336	0.43	8
837	16668622	CHI3L2	-0.974177	0.366488	2.44671	1.28183	349.76	0.55	1
838	17022838		-1.1652	-0.175022	2.19396	1.17872	673.471	0.54	4
839	16959320		-1.09819	0.162165	2.53056	1.40243	864.814	0.5	11
840	16696478	ANKRD45	-1.04031	-0.179544	2.06808	1.25894	701.185	0.86	9
841	16849238	RHBDF2	-1.40903	0.0388932	2.47317	1.39164	3578.1	0.65	9
842	16660753	LOC284632	-2.3341	-0.488863	1.14813	1.19321	244.079	0.74	8
843	16891529		-1.63964	-0.369915	1.5006	1.19088	321.934	0.34	9
844	16827381	AGRP	-1.6307	-0.453294	1.56369	1.23274	271.951	0.47	9
845	16782018		-1.66571	-0.221312	2.25092	1.34114	605.995	0.55	4
846	17042860	GPER	-1.54228	-0.00332194	2.14821	1.40938	42426.2	0.74	4
847	16825689	LOC613038 // LOC388242	-2.20248	-0.577938	1.08745	1.10458	191.124	0.6	8
848	17122196		-1.10149	0.378604	2.24887	1.28829	340.273	0.78	1
849	16768675	FGD6	-2.18226	-0.816217	0.00292234	0.819357	100.385	0.79	8
850	16927856	IGLJ3	-2.48086	-0.499694	1.3512	1.12276	224.689	0.59	9
851	16740956	POLD4	-2.44295	-0.526117	1.02679	1.19936	227.965	0.57	8
852	17002922		-1.65725	-0.409027	1.5922	1.08379	264.968	0.63	9
853	16782094		-2.34484	-0.248081	1.96853	1.32251	533.096	0.48	4
854	16933062	DERL3	-1.0424	0.133007	2.81787	1.42052	1068	0.86	11
855	17017935	HLA-DOB // TAP2	-2.28764	-0.831454	0.0373006	0.792881	95.3608	0.79	8
856	16725252	MS4A1	-1.73319	-0.638853	1.14371	1.08999	170.616	0.85	4
857	16821365		-2.27456	-0.444228	0.96298	1.28275	288.759	0.38	8
858	16921478	ANKRD30BP2	-2.49663	-0.510105	0.911823	1.19089	233.461	0.54	8
859	16782022		-1.29543	-0.0844359	2.42033	1.40947	1669.28	0.62	4
860	16940260	NBEAL2	-2.40185	-0.53829	0.976175	1.2273	228	0.56	8
861	16836624	MIR21	-1.14169	0.225	2.71781	1.3898	617.69	0.93	1
862	17066892		-2.23599	-0.457585	0.872934	1.29285	282.538	0.43	8
863	16878947	LTBP1	-1.53293	-0.161821	2.28615	1.44723	894.343	0.75	4
864	16796175	ASB2	-2.38201	-0.565015	0.724467	1.19455	211.42	0.41	8
865	16854132		-2.28849	-0.260916	1.57383	1.40027	536.673	0.92	8
866	16782050		-1.91857	-0.0309504	2.2388	1.40277	4532.31	0.67	4
867	16695437	CD48	-1.26727	-0.157706	2.285	1.45419	922.085	0.98	4
868	16765226	ITGB7	-2.12336	-0.384146	1.14928	1.28864	335.455	0.56	8
869	16925929	PRDM15	-2.51369	-0.291557	1.27456	1.39123	477.172	0.64	8
870	16692433		-2.32712	-0.737487	0.402103	0.916031	124.21	0.75	8
871	16945682	ACPP	-2.06113	-0.808309	0.101076	0.851358	105.326	0.7	8
872	16782044		-1.53238	-0.165857	2.14735	1.19764	722.093	0.51	4
873	16843167	EVI2A	-1.20513	-0.108678	2.25357	1.37082	1261.36	0.92	4
874	16655389		-1.96621	0.139145	2.50818	1.35589	974.448	0.93	1
875	16927844	IGLL5 // IGLJ1	-2.16751	-0.565526	0.932902	1.18479	209.503	0.71	8
876	16829690	RAP1GAP2	-2.22519	-0.319591	1.11366	1.28527	402.162	0.47	8
877	16781827		-1.86546	-0.791151	0.541923	0.795729	100.579	0.8	8
878	16691875		-2.14354	-0.733012	0.539378	0.965715	131.746	0.62	8
879	16692444		-2.14354	-0.733012	0.539378	0.965715	131.746	0.62	8
880	16890817		-2.13423	-0.677174	0.740614	1.0546	155.736	0.57	8
881	16755269	METAP2	-2.2111	-0.701649	0.443266	1.02486	146.065	0.48	8
882	16693844	KCNN3	-2.22413	-0.475101	0.885679	1.29032	271.588	0.4	8
883	16681408	SLC2A5	-2.19298	-0.796763	0.160202	0.771861	96.8746	0.75	8
884	16655597		-2.14674	-0.0271178	2.63131	1.34657	4965.63	0.9	6
885	16958786	MGLL	-1.70797	-0.477769	1.42418	1.16275	243.37	0.28	9
886	16874546	NAPSA	-2.183	-0.705252	0.657464	1.01258	143.576	0.57	8
887	16881920		-1.65034	-0.424191	1.36105	1.1097	261.603	0.76	4
888	16782014		-1.41461	-0.327057	1.49958	1.07405	328.399	0.31	4
889	16935502		-2.08842	-0.594217	0.95466	1.14955	193.456	0.53	8
890	16782090	TRAJ17	-1.51101	-0.0734509	2.83443	1.41174	1922.02	0.69	4
891	16796202		-2.134	-0.470651	0.818627	1.1601	246.49	0.4	8
892	16782052		-1.75215	-0.170279	1.99696	1.38411	812.846	0.45	4
893	17097560	AKNA	-1.97937	-0.192587	1.43433	1.36494	708.739	0.71	8
894	16991760	MIR3142	-2.25941	-0.617276	1.11592	1.08569	175.884	0.73	8
895	16832024	GRAPL	-1.88459	-0.650346	0.99531	1.01133	155.507	0.72	9
896	16989736	EGR1	-1.87342	-0.787467	0.562006	0.765795	97.248	0.96	4
897	17125782		-2.00222	-0.458496	0.964104	1.24307	271.119	0.37	8
898	16927853	IGLC2	-2.00828	-0.536672	1.19978	1.19149	222.015	0.65	9
899	17126260		-1.59031	-0.306393	1.71926	1.26239	412.018	0.29	4
900	16871290		-2.27185	-0.626513	0.926188	1.12578	179.689	0.73	8
901	16993919	TERT	-1.95389	-0.327991	1.82744	1.34294	409.445	0.49	9
902	16874533	NAPSB	-2.41926	-0.504716	0.79083	1.27221	252.064	0.35	8
903	16927858	IGLV1-44 // LOC100290481 // IGLC3 // IGLC2	-1.84495	-0.551604	1.10542	1.17933	213.801	0.77	9
904	16807324	BMF	-2.12653	-0.469268	1.2002	1.28826	274.527	0.52	8
905	16738657	GLYATL2	-1.34595	-0.124369	2.86998	1.43518	1153.97	0.77	4
906	16865789	NLRP4	-1.58056	-0.33863	1.78012	1.23806	365.609	0.99	9
907	16896955		-1.82823	-0.151967	2.31788	1.44921	953.633	0.66	11
908	16891533		-1.90824	-0.265625	1.99126	1.28006	481.907	0.64	9
909	16927869	IGLC7	-1.88946	-0.563714	1.0906	1.1481	203.667	0.67	9
910	16782016		-1.53294	-0.407637	1.40871	1.15099	282.356	0.26	4
911	16782028		-1.68012	-0.181297	2.17385	1.37772	759.922	0.29	4
912	16782048		-2.1031	-0.181722	1.71973	1.44161	793.306	0.55	4
913	17121902		-2.13841	-0.357266	1.23412	1.31662	368.527	0.84	8
914	16674285		-1.98478	-0.584932	0.568298	1.01945	174.285	0.47	8
915	16782072		-1.57064	-0.205785	2.24676	1.33215	647.349	0.44	4
916	16988011		-2.10612	-0.307013	1.06563	1.3445	437.928	0.57	8
917	17075478	LOXL2	-1.97411	-0.406791	1.22479	1.34031	329.483	0.47	8
918	16782026	TRAV20	-1.94115	-0.522095	1.45412	1.21595	232.898	0.33	4
919	16927850	IGLJ2	-1.52824	-0.303988	1.74997	1.24502	409.561	0.63	9
920	17019169	CCND3	-1.57595	-0.314081	1.81238	1.30751	416.297	0.32	9
921	16782020		-1.82439	-0.552583	1.30949	1.1604	209.996	0.39	4
922	17116745	P2RY8	-2.327	-0.455275	1.1572	1.30313	286.229	0.63	8
923	16782034		-1.81291	-0.156998	1.84699	1.40084	892.268	0.47	4
924	16782066		-1.73012	-0.337207	1.97795	1.29416	383.788	0.22	4
925	17057525	TNS3	-1.66454	-0.0280373	1.98116	1.46424	5222.47	0.73	9
926	16782086		-2.09335	-0.181969	2.12742	1.31947	725.106	0.51	4
927	16669796	TXNIP	-2.04585	-0.508402	1.0187	1.17497	231.111	0.62	8
928	16812344	BCL2A1	-1.72313	-0.27161	1.75727	1.29252	475.872	0.24	4
929	16950912	IQSEC1	-1.71047	-0.404657	1.48271	1.13582	280.688	0.45	9
930	16842206	GRAP	-2.08084	-0.511093	1.41972	1.19069	232.969	0.41	9
931	16738701		-1.86015	-0.69754	0.508776	1.04684	150.076	0.47	8
932	16782036		-2.30061	-0.24329	1.77221	1.38861	570.764	0.43	4
933	16782082		-1.91358	-0.351561	1.44876	1.27131	361.62	0.36	4
934	16689546	TGFBR3	-1.94521	0.125847	2.21676	1.46307	1162.58	0.47	11
935	16782104		-2.01634	-0.479803	1.52401	1.23719	257.853	0.33	4
936	16782092	TRAC	-2.09853	-0.366296	1.62113	1.28826	351.699	0.4	4
937	16782056		-2.00287	-0.305518	1.7842	1.37685	450.66	0.3	4
938	16731754	IL10RA	-1.77913	-0.396902	1.25801	1.29985	327.499	0.6	8
939	16782001		-1.86944	-0.058825	2.46878	1.446	2458.15	0.59	4
940	16781997		-2.0196	-0.113401	2.40254	1.43972	1269.58	0.51	4
941	16720799		-2.22933	-0.322992	1.23382	1.16983	362.185	0.47	4
942	16782054		-2.37006	-0.357054	1.49796	1.36322	381.798	0.4	4
943	16787693	KIAA1409	-2.02428	-0.436873	1.94394	1.30291	298.235	0.6	9
944	16975007		-2.12367	-0.404443	1.48418	1.28831	318.539	0.6	9
945	16782064		-2.4538	-0.33279	1.81092	1.32514	398.191	0.39	4
946	17072093		-2.02556	-0.5915	0.635774	1.16922	197.671	0.7	8
947	16769770	SELPLG	-2.18607	-0.46943	1.07754	1.23718	263.55	0.86	8
948	17004518	LY86	-2.32628	0.0077841	2.09117	1.44437	18555.4	0.74	4
949	16781999		-2.45277	-0.229929	2.11363	1.37767	599.172	0.56	4
950	16747623	PTPN6	-2.23669	-0.563876	0.97743	1.20361	213.452	0.78	9

## Sheet: Cluster_Information
Cluster	Number of Genes in Cluster	Share of Genes in Cluster	Average distance from cluster mean	next nearest neighbor variance	within cluster variance
1	71	7	1.36196	0.0252062	0.26532
2	195	21	1.25833	0.0249385	0.187603
3	166	17	1.22661	0.0320848	0.201349
4	44	5	1.47029	0.0396886	0.257864
5	35	4	1.89083	0.0384115	0.249552
6	63	7	2.25562	0.0105926	0.288815
7	140	15	1.5565	0.0325363	0.231749
8	77	8	1.36473	0.027419	0.176604
9	34	4	1.5713	0.0293701	0.192861
10	71	7	1.4699	0.0285995	0.340392
11	17	2	1.67235	0.0319584	0.117325
12	37	4	1.81282	0.0350486	0.395415
